# Supplementary material for: WBM-DLNets: Wrapper-Based Metaheuristic Deep Learning Networks Feature Optimization for Enhancing Brain Tumor Detection
Source: Bioengineering (Basel). 2023 Apr 14;10(4):475. doi: 10.3390/bioengineering10040475 (PMC10135892; doi:10.3390/bioengineering10040475)
Supplement: Supplementary file 1 [file bioengineering-10-00475-s001.zip]

Archive with 1 entries (1 files):
- bioengineering-2326008-supplementary.pdf
